# Supplementary material for: How to design a national genomic project—a systematic review of active projects
Source: Hum Genomics. 2021 Mar 24;15:20. doi: 10.1186/s40246-021-00315-6 (PMC7988644; doi:10.1186/s40246-021-00315-6)
Supplement: Supplementary file 1 — Additional file 1: Table S1. Identified national genomic projects and categories analyzed in ongoing national genomic projects. [file 40246_2021_315_MOESM1_ESM.xlsx]

## Sheet: List of national projects
Country	population	% of world population	date population info	national genomic project
Armenia	2957500	0.0381%	2019-09-30	active
Australia	25597452	0.330%	2020-01-27	active
Bahrain	1543300	0.0199%	2019-07-01	active
Bangladesh	168000604	2.16%	2020-01-27	active
Brazil	211045455	2.72%	2020-01-27	active
Canada	37901893	0.488%	2020-01-27	active
Chile	19107216	0.246%	2019-07-01	active
China[b]	1401071840	18.1%	2020-01-27	active
Cyprus	8759	0.0113%	2018-12-31	active
Czech Republic	10681161	0.138%	2019-09-30	active
Denmark	5827463	0.0751%	1 Oct 2019	active
Egypt	99945264	1.29%	2020-01-27	active
Estonia	1324820	0.0171%	2019-01-01	active
Finland	5527573	0.0712%	2019-12-31	active
France[e]	67088000	0.864%	2019-12-01	active
Hong Kong (China)	7524100	0.0969%	2019-06-30	active
Iran	83151002	1.07%	2020-01-27	active
Ireland	4921500	0.0634%	2019-04-01	active
Japan	126020000	1.62%	2020-01-01	active
Latvia	1909400	0.0246%	2019-11-01	active
Malta	493559	0.00636%	2018-12-31	active
Mexico	126577691	1.63%	2019-07-01	active
Netherlands	17427931	0.225%	2020-01-27	active
New Zealand	4955871	0.0639%	2020-01-27	active
Poland	38386000	0.495%	2019-06-30	active
Portugal	10276617	0.132%	2018-12-31	active
Qatar	2747282	0.0354%	2019-09-30	active
Russia[d]	146780720	1.89%	2019-01-01	active
Saudi Arabia	34218169	0.441%	2019-07-01	active
Singapore	5703600	0.0735%	2019-06-30	active
Slovenia	2089310	0.0269%	2019-07-01	active
South Korea	51811167	0.668%	2019-07-01	active
Switzerland	8586550	0.111%	2019-09-30	active
Taiwan[j]	23603121	0.304%	2019-12-31	active
Thailand	66463030	0.856%	2020-01-27	active
Turkey	82003882	1.06%	2018-12-31	active
United Arab Emirates	9770529	0.126%	2019-07-01	active
United Kingdom[f]	66435600	0.856%	2018-06-30	active
United States[c]	329242894	4.24%	2020-01-27	active
Uruguay	3518552	0.0453%	2019-06-30	active
Vietnam	96208984	1.24%	2019-04-01	active
Belgium	11505732	0.148%	1 Oct 2019	finished
Greenland (Denmark)	56225	0.000724%	2019-07-01	finished
Iceland	36286	0.00468%	2019-09-30	finished
India	1357870500	17.5%	2020-01-27	finished
Lithuania	2794329	0.0360%	2020-01-01	finished
Peru	32131400	0.414%	2019-06-30	finished
Sweden	10323857	0.133%	2019-11-30	finished
Israel	9150880	0.118%	2020-01-27	finished/planned
Argentina	44938712	0.579%	2019-07-01	limited scope
Croatia	4076246	0.0525%	2018-12-31	limited scope
DR Congo	86790567	1.12%	2019-07-01	limited scope
Indonesia	266911900	3.44%	2019-07-01	limited scope
Kuwait	4420110	0.0570%	2019-01-01	limited scope
Pakistan	218418000	2.81%	2020-01-27	limited scope
Philippines	108223874	1.39%	2020-01-27	limited scope
Chad	15692969	0.202%	2019-07-01	limited scope
Comoros	873724	0.0113%	2019-07-01	limited scope
Greece	10724599	0.138%	2019-01-01	limited scope
Kazakhstan	18633816	0.240%	2020-01-27	limited scope
Malaysia	32735210	0.422%	2020-01-27	limited scope
Morocco[i]	35793059	0.461%	2020-01-27	limited scope
Sri Lanka	21803000	0.281%	2019-07-01	limited scope
Cuba	11209628	0.144%	2018-12-31	limited scope
Ethiopia	98665000	1.27%	2019-07-01	limited scope
Colombia	48258494	0.622%	2018-06-30	limited scope http://hihg.med.miami.edu/hapmap
Dominican Republic	10358320	0.133%	2019-07-01	limited scope http://hihg.med.miami.edu/hapmap
Ecuador	17412108	0.224%	2020-01-27	limited scope http://hihg.med.miami.edu/hapmap
El Salvador	6704864	0.0864%	2019-07-01	limited scope http://hihg.med.miami.edu/hapmap
Guatemala	16604026	0.214%	2019-07-01	limited scope http://hihg.med.miami.edu/hapmap
Haiti	11577779	0.149%	2019-07-01	limited scope http://hihg.med.miami.edu/hapmap
Honduras	9158345	0.118%	2019-07-01	limited scope http://hihg.med.miami.edu/hapmap
Puerto Rico (US)	3195153	0.0412%	2018-07-01	limited scope http://hihg.med.miami.edu/hapmap
Papua New Guinea	8558800	0.110%	2018-07-01	limited scope https://science.sciencemag.org/content/357/6356/1160
Botswana	2338851	0.0301%	2019-07-01	limited scope https://www.ncbi.nlm.nih.gov/pubmed/29706352
Uganda	40006700	0.515%	2019-07-01	limited scope EGA https://www.ncbi.nlm.nih.gov/pubmed/29706352
Gambia	2347706	0.0303%	2019-07-01	limited scope, H3 Africa
Ghana	30280811	0.390%	2019-07-01	limited scope, H3 Africa
Kenya	47564296	0.613%	31 Aug 2019	limited scope, H3 Africa
Nigeria	200963599	2.59%	2019-07-01	limited scope, H3 Africa
South Africa	58775022	0.757%	2019-07-01	limited scope, H3 Africa
Tanzania[g]	55890747	0.720%	2019-07-01	limited scope, H3 Africa
Central African Republic	5496011	0.0708%	2019-07-01	limited scope, H3Africa
Abkhazia[s]	244832	0.00315%	2018-01-01	no
Afghanistan	32225560	0.415%	2019-07-01	no
Albania	2862427	0.0369%	2019-01-01	no
Algeria	42200000	0.544%	2018-01-01	no
American Samoa (US)	567	0.000731%	2018-07-01	no
Andorra	76177	0.000982%	2018-12-31	no
Angola	31127674	0.401%	2020	no
Anguilla (UK)	14869	0.000192%	2019-07-01	no
Antigua and Barbuda	96453	0.00124%	2019-07-01	no
Artsakh	148	0.00191%	2019-01-01	no
Aruba (Netherlands)	112309	0.00145%	2019-03-31	no
Azerbaijan	10027874	0.129%	1 Aug 2019	no
Bahamas	38534	0.00497%	2019-07-01	no
Barbados	287025	0.00370%	2019-07-01	no
Belarus	9454800	0.122%	1 Oct 2019	no
Belize	408487	0.00526%	2019-07-01	no
Benin	11733059	0.151%	2019-07-01	no
Bermuda (UK)	64027	0.000825%	2019-07-01	no
Bhutan	741672	0.00956%	2019-07-01	no
Bolivia	11469896	0.148%	2019-07-01	no
Bosnia and Herzegovina	3301000	0.0425%	2019-07-01	no
British Virgin Islands (UK)	3003	0.000387%	2019-07-01	no
Brunei	4424	0.00570%	2018-07-01	no
Bulgaria	7000039	0.0902%	2018-12-31	no
Burkina Faso	20870060	0.269%	2019-07-01	no
Burundi	10953317	0.141%	2019-07-01	no
Cambodia	15288489	0.197%	2019-03-03	no
Cameroon	25876000	0.333%	2019-07-01	no
Cape Verde	550483	0.00709%	2019-07-01	no
Cayman Islands (UK)	65813	0.000848%	2018-12-31	no
Christmas Island (Australia)	1928	0.0000248%	2018-06-30	no
Cocos (Keeling) Islands (Australia)	538	0.00000693%	2018-06-30	no
Congo	5380508	0.0693%	2019-07-01	no
Cook Islands (NZ)	152	0.000196%	2018-07-01	no
Costa Rica	5058007	0.0652%	2019-06-30	no
Curaçao (Netherlands)	158665	0.00204%	2019-01-01	no
Djibouti	1078373	0.0139%	2019-07-01	no
Dominica	71808	0.000925%	2019-07-01	no
East Timor	1387149	0.0179%	2019-07-01	no
Equatorial Guinea	1358276	0.0175%	2018-07-01	no
Eritrea	3497117	0.0451%	2019-07-01	no
Eswatini	1093238	0.0141%	11 May 2017	no
F.S.Micronesia	104468	0.00135%	2019-07-01	no
Falkland Islands (UK)	3198	0.0000412%	9 Oct 2016	no
Faroe Islands (Denmark)	52122	0.000672%	1 Aug 2019	no
Fiji	884887	0.0114%	2017-09-17	no
French Polynesia (France)	275918	0.00356%	17 Aug 2017	no
Gabon	2172579	0.0280%	2019-07-01	no
Georgia[m]	3723464	0.0480%	2019-01-01	no
Gibraltar (UK)	33701	0.000434%	2019-07-01	no
Grenada	112003	0.00144%	2019-07-01	no
Guam (US)	1724	0.00222%	2018-07-01	no
Guernsey (UK)	62506	0.000805%	2018-12-31	no
Guinea	12218357	0.157%	2019-07-01	no
Guinea-Bissau	1604528	0.0207%	2019-07-01	no
Guyana	782766	0.0101%	2019-07-01	no
Hungary	9772756	0.126%	2019-01-01	no
Iraq	39127900	0.504%	2019-07-01	no
Isle of Man (UK)	83314	0.00107%	2016-04-24	no
Ivory Coast	25823071	0.333%	2019-07-01	no
Jamaica	2726667	0.0351%	2018-12-31	no
Jersey (UK)	1068	0.00138%	2018-12-31	no
Jordan	10601612	0.137%	2020-01-27	no
Kiribati	1201	0.00155%	2018-07-01	no
Kosovo[o]	1795666	0.0231%	2018-12-31	no
Kyrgyzstan	6490300	0.0836%	1 Oct 2019	no
Laos	7123205	0.0918%	2019-07-01	no
Lebanon	6855713	0.0883%	2019-07-01	no
Lesotho	2007201	0.0259%	2016-04-10	no
Liberia	4475353	0.0577%	2019-07-01	no
Libya	6777452	0.0873%	2019-07-01	no
Liechtenstein	38557	0.000497%	2019-06-30	no
Luxembourg	613894	0.00791%	2019-01-01	no
Macau (China)	6761	0.00871%	2019-09-30	no
Madagascar	25680342	0.331%	18 May 2018	no
Malawi	17563749	0.226%	2018-09-03	no
Maldives	374775	0.00483%	2018-12-31	no
Mali	19973000	0.257%	2019-07-01	no
Marshall Islands	555	0.000715%	2018-07-01	no
Mauritania	4077347	0.0525%	2019-07-01	no
Mauritius	1265985	0.0163%	2019-07-01	no
Moldova[n]	2681735	0.0346%	2019-01-01	no
Monaco	383	0.000493%	2018-12-31	no
Mongolia	3299773	0.0425%	2020-01-27	no
Montenegro	622359	0.00802%	2018-01-01	no
Montserrat (UK)	4989	0.0000643%	2019-07-01	no
Mozambique	28571310	0.368%	2019-07-01	no
Myanmar	54339766	0.700%	2019-07-01	no
Namibia	2458936	0.0317%	2019-07-01	no
Nauru	11	0.000142%	2018-07-01	no
Nepal	29609623	0.382%	2019-07-01	no
New Caledonia (France)	2822	0.00364%	2018-01-01	no
Nicaragua	6460411	0.0832%	2018-06-30	no
Niger	22314743	0.288%	2019-07-01	no
Niue (NZ)	152	0.0000196%	2018-07-01	no
Norfolk Island (Australia)	1756	0.0000226%	2018-06-30	no
North Korea	25450000	0.328%	2019-07-01	no
North Macedonia	2077132	0.0268%	2018-12-31	no
Northern Cyprus[r]	351965	0.00454%	2017-12-31	no
Northern Mariana Islands (US)	562	0.000724%	2018-07-01	no
Norway	5356789	0.0690%	1 Oct 2019	no
Oman	4674926	0.0602%	2019-11-21	no
Palau	179	0.000231%	2018-07-01	no
Palestine	4976684	0.0641%	2019-07-01	no
Panama	4218808	0.0544%	2019-07-01	no
Paraguay	7152703	0.0922%	2019-07-01	no
Pitcairn Islands (UK)	50	0.000000644%	2019-01-01	no
Romania	19405156	0.250%	2019-01-01	no
Rwanda	12374397	0.159%	2019-07-01	no
Saint Barthélemy (France)	9793	0.000126%	2016-01-01	no
Saint Helena, Ascension and Tristan da Cunha (UK)	5633	0.0000726%	2016-02-07	no
Saint Kitts and Nevis	52823	0.000681%	2019-07-01	no
Saint Lucia	178696	0.00230%	2018-07-01	no
Saint Martin (France)	35746	0.000461%	2016-01-01	no
Saint Pierre and Miquelon (France)	6008	0.0000774%	2016-01-01	no
Saint Vincent and the Grenadines	110608	0.00143%	2019-07-01	no
Samoa	200874	0.00259%	2019-07-01	no
San Marino	33524	0.000432%	31 Aug 2019	no
São Tomé and Príncipe	201784	0.00260%	2018-07-01	no
Senegal	16209125	0.209%	2019-07-01	no
Seychelles	97625	0.00126%	2019-06-30	no
Sierra Leone	7901454	0.102%	2019-07-01	no
Sint Maarten (Netherlands)	40614	0.000523%	2018-01-01	no
Slovakia	5450017	0.0702%	2019-03-31	no
Solomon Islands	680806	0.00877%	2019-07-01	no
Somalia[k]	15442905	0.199%	2019-07-01	no
South Ossetia [u]	53532	0.000690%	15 Oct 2015	no
South Sudan	12778250	0.165%	2019-07-01	no
Spain	47100396	0.607%	2019-07-01	no
Sudan	42219230	0.544%	2020-01-27	no
Suriname	581372	0.00749%	2019-07-01	no
Syria	17070135	0.220%	2019-07-01	no
Tajikistan	9127000	0.118%	2019-01-01	no
Togo	7538000	0.0971%	2019-07-01	no
Tokelau (NZ)	14	0.0000180%	2018-07-01	no
Tonga	100651	0.00130%	2016-11-30	no
Transnistria[q]	469	0.00604%	2018-01-01	no
Trinidad and Tobago	1363985	0.0176%	2019-06-30	no
Tunisia	11551448	0.149%	2018-07-01	no
Turkmenistan	5942089	0.0766%	2019-07-01	no
Turks and Caicos Islands (UK)	41369	0.000533%	2018-07-01	no
Tuvalu	102	0.000131%	2018-07-01	no
U.S.Virgin Islands (US)	104578	0.00135%	2019-07-01	no
Ukraine[h]	41922670	0.540%	2019-12-01	no
Uzbekistan	33981038	0.438%	2020-01-27	no
Vanuatu	3045	0.00392%	2018-07-01	no
Vatican City	799	0.0000103%	2019-07-01	no
Venezuela	32219521	0.415%	2019-06-30	no
Wallis and Futuna (France)	117	0.000151%	2018-07-01	no
Western Sahara[p]	582463	0.00751%	2019-07-01	no
Yemen	29161922	0.376%	2019-07-01	no
Zambia	17381168	0.224%	2019-07-01	no
Zimbabwe	15159624	0.195%	2019-07-01	no
Germany	83149300	1.07%	2019-09-30	no
Austria	8898457	0.115%	1 Oct 2019	planned
Italy	60252824	0.776%	31 Aug 2019	planned
Serbia[l]	6963764	0.0897%	2019-01-01	planned

## Sheet: Aims, funding, data, linkages
BASIC INFO			POPULATION								AIMS AND SCOPE				FUNDING			DATA SHARING				LINKAGES
Website	Project Name	Country	Population	planned WES and/or genome analyses	% pop seq	Age structure of the tested population	Normal genomic variation: population-based cohorts	Pathological genomic variantion: clinical cohorts (rare diseases, cancer, infectious diseases, neurological diseases)	personalized and precision medicine statement	Personalized medicine implementation	Infrastructure	Drug Discovery / Precision Therapy	Education	History and Ethnic Studies*	Funding type	Partners	$USD M	Data Sharing Goals & Methods	Resource	Standards for analysis of genomic data	Data Management	Linkages	Establishment or Linkage with Existing Biobank(s)	Biobank Link	Linkage with Medical Data	Ethnicity data	Linkage with non-medical data (exposome)
http://armeniangenome.am/	Armenian Genome	Armenia	2957500	N/A	N/A	N/A	1	1	1	0	N/A	N/A	1	1	Mixed	New Ventures Funds, Institute of Molecular Biology, private donors, charities, international grants	N/A	N/A	N/A	N/A	N/A	N/A	N/A	N/A	N/A	1	N/A
https://www.australiangenomics.org.au/	Australian genomics 2014-2021	Australia	25597452	25000	0.00097666	Depending on the disease cohort	1	1	1	1	1	1	1	N/A	Mixed	National Health and Medical Research Council and the Medical Research Future Fund, state-government-funded genomics programs, Victorian state government (Melbourne Genomics Health Alliance), the New South Wales state government (Sydney Genomics Collaborative), the Queensland state government (Queensland Genomics Health Alliance), and the Australian Capital Territory government (Canberra Clinical …	448	1	https://www.australiangenomics.org.au/resources/tools/variant-atlas/	1	1	1	1	Planned	1	N/A	N/A
https://www.moh.gov.bh/GenomeProject?lang=en	National Genome Center	Bahrain	1543300	N/A	N/A	Anyone above 21, < 21 reffered by the GP	1	1	1	0	N/A	1	N/A	N/A	Public	N/A	N/A	1	Planned	N/A	N/A	1	1	https://www.moh.gov.bh/GenomeProject?lang=en	1	N/A	N/A
https://www.dhakatribune.com/science/2019/01/16/human-genome-sequencing-research-begins-in-bangladesh https://www.genomeweb.com/sequencing/bangladesh-unveils-whole-genome-sequencing-program#.Xr041sBvGUk	N/A	Bangladesh	168000604	100	5.95236e-07	N/A	N/A	1	N/A	N/A	N/A	N/A	N/A	N/A	Public	N/A	N/A	N/A	N/A	N/A	N/A	N/A	N/A	N/A	N/A	N/A	N/A
https://bipmed.org/ https://www1.folha.uol.com.br/internacional/en/scienceandhealth/2019/12/project-will-map-genome-of-15-thousand-brazilians.shtml https://epigen.grude.ufmg.br/	Brazilian initiative on precision medicine 2015-2024	Brazil	207000000	15000	7.24638e-05	Elsa (Longitudinal Study of Adult Health). Since 2008, Elsa has followed the health of civil servants, from 35 to 74 years old, in six Brazilian cities - São Paulo (USP) ), Belo Horizonte (UFMG), Porto Alegre (UFRGS), Salvador (UFBA), Rio de Janeiro (Fiocruz) and Vitória (UFES)	1	1	1	0	1	N/A	1	1	Public	N/A	N/A	1	https://bipmed.org/ourproducts/ https://bipmed.org/datasharing/ https://bipmed.org/beacon/	1	1	1	N/A	N/A	1	1	1
https://personalgenomes.ca/ https://www.genomecanada.ca/en	Personal Genome Project Canada (PGP-Canada)	Canada	37901893	130000	0.00342991	Rare disease cohort (10,000 rare disease patients and 20,000 parents) and national population cohort ( > 100,000)	1	1	1	1	1	1	1	N/A	Mixed	Canada genome enterprise, government, industry, non-profits, other federal and international organizations)	N/A	1	https://personalgenomes.ca/data	1	1	1	1	http://tcag.ca/facilities/biobanking.html	1	1	N/A
http://chilegenomico.med.uchile.cl/chilegenomico1/ http://www.genomacrg.cl/ http://www.1000genomas.cl/	Genomics of the Chilean Population (FONDEF)	Chile	19107216	3000	0.000157009	N/A	1	N/A	N/A	N/A	N/A	N/A	N/A	1	Mixed	CONACYT Mexico, the UK Research Councils (RCUK), and the Newton Fund	N/A	1	Planned	N/A	N/A	N/A	N/A	N/A	N/A	1	N/A
https://bigd.big.ac.cn/gwh/ https://bigd.big.ac.cn/ https://bigd.big.ac.cn/vcg/index.html https://futurism.com/neoscope/chinese-province-sequencing-1-million-residents-genomes	N/A	China	1401071840	100000000	0.0713739	N/A	1	1	1	1	1	N/A	N/A	N/A	Mixed	The National Genomics Data Center (NGDC), as part of Beijing Institute of Genomics (BIG), Chinese Academy of Sciences (CAS), is funded primarily by the Government and CAS	9200	1	https://bigd.big.ac.cn/vcg/index.html	N/A	N/A	1	1	https://bigd.big.ac.cn/biosample/	1	N/A	N/A
https://www.ucy.ac.cy/mmrc/en/general-information#	Cyprus Human Genome Project	Cyprus	875900	1000	0.00114168	healthy individuals and planned cohorts of coronary artery disease, cancer, autism spectrum disorders, chronic kidney disease, diabetes and diabetic nephropathy, dementias	1	1	1	0	1	1	1	N/A	Public	EU, Government of Cyprus and University of Cyprus	38	1	Planned	1	1	1	1	https://biobank.cy/the-repository/	1	N/A	N/A
https://ncmg.cz/en/#section-projects	N/A	Czech Republic	10681161	1055	9.8772e-05	572 common population + 483 selected population >70 years healthy (442 males and 613 females)	1	N/A	1	0	N/A	N/A	N/A	N/A	Public	EU	N/A	1	https://ncmg.cz/en/#my_anchor_database	1	N/A	N/A	N/A	N/A	N/A	N/A	N/A
http://www.genomedenmark.dk/english/ https://www.fargen.fo/en/research/faroese-reference-genome/	Genome Denmark 2012- FarGen 2011-2017	Denmark	5827463	1650	0.000283142	N/A	1	1	1	0	1	N/A	N/A	N/A	Mixed	Innovation Fund Denmark, Bavarian Nordic, BGI-Europe	15.1	1	Planned	N/A	1	1	1	https://www.danishnationalbiobank.com/access	1	N/A	N/A
https://www.egyptian-genome.org/	An Egyptian Genome Reference (EgyptRef)	Egypt	99945264	110	1.1006e-06	N/A	1	N/A	N/A	N/A	N/A	N/A	N/A	N/A	Public + EU	EU (Germany)	N/A	1	https://www.egyptian-genome.org/	N/A	N/A	N/A	N/A	N/A	N/A	N/A	N/A
https://genomics.ut.ee/en/access-biobank https://sciencebusiness.net/news/estonias-giant-initiative-deliver-benefits-genetic-data https://genomics.ut.ee/et	The Estonian genome project	Estonia	1324820	430000	0.324572	Reflects the population demographics	1	N/A	1	0	1	N/A	N/A	N/A	Public	N/A	5.9	1	https://genomics.ut.ee/en/biobank.ee/data-access	1	1	1	1	https://genomics.ut.ee/en/access-biobank	1	1	1
http://www.sisuproject.fi/ http://julkaisut.valtioneuvosto.fi/handle/10024/74712 http://www.sisuproject.fi/cohorts	National Genome Strategy	Finland	5527573	10000	0.00180911	N/A	1	1	1	1	1	1	1	N/A	Mixed	Biobanks, research organisations, the Finnish Funding Agency for Innovation (Tekes), Parliament funded Sitra, international pharmaceutical companies: Abbvie; AstraZeneca; Biogen; Celgene; Genentech, a member of the Roche Group; Merck & Co., US; and Pfizer.	59	1	http://www.sisuproject.fi/	1	1	1	1	https://www.biopankki.fi/en/finnish-biobanks/	1	N/A	1
https://pfmg2025.aviesan.fr/ https://laboratoire-seqoia.fr/nos-activites/	Plan France Medecine Genomique 2025	France	67088000	235000	0.00350286	Depending on the disease cohort	1	1	1	1	1	1	1	N/A	Mixed	Public and private, to be determined	799	1	Planned	1	1	1	N/A	N/A	1	N/A	N/A
https://www.info.gov.hk/gia/general/202005/14/P2020051400636.htm	Hong Kong Genome Project (HKGP)	Hong Kong	7524100	20000	0.00265813	Depending on the disease cohort	1	1	1	1	1	1	N/A	1*	Public	N/A	1200	1	Planned	1	1	1	1	Planned	1	1	N/A
http://www.iranome.ir/ https://onlinelibrary.wiley.com/doi/abs/10.1002/humu.23880	Iranome	Iran	83151002	800	9.62105e-06	N/A	1	N/A	1	0	N/A	N/A	N/A	1*	Public	N/A	N/A	1	http://www.iranome.ir/	1	N/A	1	N/A	N/A	N/A	1	N/A
https://genomicsmed.ie/how-you-can-help/ https://phi.genuitysci.com/research-studies/about-our-research/ https://www.irishtimes.com/business/technology/ireland-s-national-genome-project-should-not-be-in-private-control-1.4097278	Genomics Medicine Ireland	Ireland	4921500	400000	0.081276	Rare diseases focus on children, general study on adults	1	1	1	1	N/A	N/A	N/A	N/A	Private	WuXi NextCODE, Ireland Strategic Investment Fund	N/A	1	https://genuitysci.com/products/clinical-omics-datasets/	1	1	1	N/A	N/A	1	N/A	1
https://www.amed.go.jp/en/program/index05.html https://www.amed.go.jp/en/program/index04.html	Japan Genomic Medicine Program	Japan	126020000	250000	0.00198381	N/A	1	1	1	1	1	1	1	N/A	Public	PMDA - Pharmaceuticals and Medical Devices Agency - Government agency	90	1	https://mgend.med.kyoto-u.ac.jp/	N/A	1	1	1	https://www.amed.go.jp/en/program/index04.html	1	N/A	1
https://www.ncbi.nlm.nih.gov/pmc/articles/PMC6048300/	Genome Database of the Latvian Population (LGDB)	Latvia	1909400	3769	0.00197392	Age range of 18–99 years, with a mean age of 55.4 (standard deviation, 15.9) years and a median age of 58 years.	1	1	1	0	1	N/A	N/A	N/A	Public	Public and EU	N/A	1	http://biomed.lu.lv/en/about-us/related-organisations/lgdb/	1	1	1	1	http://biomed.lu.lv/en/about-us/related-organisations/lgdb/	1	N/A	1
https://www.bbmri-eric.eu/national-nodes/malta/ https://www.um.edu.mt/biobank https://www.researchgate.net/publication/327954831_Malta_Human_Genome_Project	Malta Human Genome Project	Malta	493559	4200	0.00850962	Neonate and healthy senior citizens	1	1	1	0	N/A	1	N/A	1	Public	N/A	N/A	1	Planned	N/A	N/A	1	1	https://www.um.edu.mt/biobank	1	1	N/A
http://www.morenolab.org/projects/	Mexican Population Genomics	Mexico	126577691	10000	7.90029e-05	N/A	1	N/A	N/A	N/A	N/A	N/A	N/A	1	Mixed	CONACYT Mexico, the UK Research Councils (RCUK), and the Newton Fund, UK (University of Oxford, the Jenner Institute, Wellcome Trust’s WTCHG) and USA (Stanford University, University of Colorado)	N/A	1	Planned	N/A	N/A	1	1	https://mxbiobankproject.org/	1	1	1
http://www.nlgenome.nl/	RADICON-NL	Netherlands	17000000	750	4.41176e-05	N/A	N/A	1	1	0	1	N/A	N/A	N/A	Mixed	BGI HongKong, UMCG,LUMC, Erasmus MC, VU university and UMCU, LifeLines, The Leiden Longevity Study, The Netherlands Twin Registry (NTR), The Rotterdam studies, and The Genetic Research in Isolated Populations program, BBMRI-NL, Private partners: Pfizer	N/A	1	http://www.nlgenome.nl/?page_id=118	1	1	1	1	https://www.bbmri.nl/	1	N/A	N/A
https://www.genomics-aotearoa.org.nz/projects/aotearoa-nz-genomic-variome https://www.nzherald.co.nz/nz/news/article.cfm?c_id=1&objectid=12289887	Genomics Aotearoa	New Zealand	4955871	600	0.000121069	N/A	1	1	1	1	1	N/A	1	1*	Public	N/A	5	1	Planned	N/A	1	1	1	Planned	1	1	N/A
http://www.ecbig.pl/page/genomic-map-of-poland/	Genomic Map of Poland	Poland	38386000	5000	0.000130256	N/A	1	N/A	1	0	N/A	N/A	1	N/A	Public + EU	EU	24.6	N/A	N/A	1	N/A	N/A	N/A	N/A	N/A	N/A	N/A
https://www.genomept.pt/	GenomePT	Portugal	10027874	N/A	N/A	N/A	N/A	N/A	N/A	N/A	1	1	N/A	N/A	Public + EU	EU	4.8	N/A	N/A	N/A	N/A	N/A	N/A	N/A	N/A	N/A	N/A
https://qatargenome.org.qa/node/5	Qatar Genome 2015-	Qatar	2747282	100000	0.0363996	N/A	1	1	1	1	1	N/A	1	N/A	Private	Qatar Fundation	N/A	1	https://www.qatarbiobank.org.qa/search/search?q=database https://qatargenome.org.qa/	1	1	1	1	https://www.qatarbiobank.org.qa/search/search?q=database	1	1	1
http://genomerussia.spbu.ru/?lang=en	Genome Russia Project	Russia	146780720	3000	2.04387e-05	N/A	1	N/A	1	0	N/A	N/A	N/A	1	Public	St. Petersburg State University	N/A	1	Planned	1	1	1	1	https://researchpark.spbu.ru/en/biobank-eng	1	1	N/A
https://shgp.kacst.edu.sa/index.en.html	The Saudi Human Genome Program (SHGP)	Saudi Arabia	32280000	100000	0.00309789	N/A	1	1	1	0	1	N/A	1	N/A	Mixed	Thermo Fisher, King Abdulaziz City for Science and Technology (KACST)	80	1	https://shgp.kacst.edu.sa/project.en.html	1	N/A	1	N/A	N/A	1	N/A	N/A
https://www.genomeweb.com/sequencing/three-asian-populations-sequenced-singapore-10k-genome-project#.Xl9wDEpDBhE https://genomeasia100k.org/	Singapore 10K Genome Project	Singapore	5703600	10000	0.00175328	N/A	1	N/A	1	0	N/A	N/A	N/A	1	Mixed	Macrogen, Medgenome, non-profits	150	1	https://browser.genomeasia100k.org/	N/A	1	1	N/A	N/A	1	1	N/A
https://www.sicris.si/public/jqm/prj.aspx?lang=eng&opdescr=search&opt=2&subopt=400&code1=cmn&code2=auto&psize=10&hits=1&page=1&count=&search_term=slovenski%20genomski%20projekt&id=17959&slng=&order_by=	Slovene Genome Project	Slovenia	2089310	300	0.000143588	N/A	1	1	1	0	N/A	N/A	1	N/A	Public	N/A	0.32	1	Planned	1	1	1	1	Planned	1	N/A	1
htt http://opengenome.net/Main_Page http://kpgp.kr/ http://koreangenome.org/10K_Korean_Genome_Project https://www.nature.com/articles/s41598-018-23837-x	10K Korean Genome Project	South Korea	51811167	10000	0.000193009	N/A	1	1	1	0	N/A	N/A	N/A	N/A	Mixed	N/A	15	1	http://opengenome.net/Main_Page	N/A	N/A	1	N/A	N/A	1	N/A	N/A
https://sphn.ch/ https://www.health2030genome.ch/about/	Swiss Personalized Health Network (SPHN)	Switzerland	8586550	N/A	N/A	N/A	N/A	N/A	1	1	1	1	1	N/A	Mixed	The Personalized Health and Related Technologies (PHRT), Geneva	71.55	1	https://sphn.ch/network/projects/biomedit/	1	1	1	1	https://swissbiobanking.ch/	1	N/A	N/A
http://enews.nhri.org.tw/en/?p=858	G2020 Population Genomics Pilot	Taiwan	23603121	10000	0.000423673	N/A	1	1	1	1	1	N/A	N/A	N/A	Mixed	Illumina	N/A	1	Planned	1	N/A	1	N/A	N/A	1	N/A	N/A
https://genomicsthailand.com/Genomic/about https://thaiembdc.org/2019/04/01/thailand-approves-genome-action-plan/	Genomics Thailand	Thailand	66463030	10000	0.00015046	N/A	1	1	1	1	1	1	N/A	N/A	Public	N/A	141	1	Planned	1	1	N/A	N/A	N/A	1	N/A	N/A
https://www.bbmri-eric.eu/news-events/turkish-genome-project-launched/ http://turkiyegenomprojesi.boun.edu.tr/starteng.html https://bbmri.ibg.edu.tr/	Turkish genome project	Turkey	82003882	100000	0.00121945	N/A	1	1	1	0	1	N/A	N/A	N/A	Public + EU	EU	N/A	1	Planned	1	1	1	1	https://bbmri.ibg.edu.tr/	1	N/A	N/A
https://www.genomicsengland.co.uk/	Genomics England	UK	66435600	100000	0.00150522	N/A	1	1	1	1	1	1	1	N/A	Mixed	Department of Health & Social Care, Companies through Discovery Forum	437	1	https://www.genomicsengland.co.uk/about-gecip/for-gecip-members/data-and-data-access/	N/A	1	1	1	https://www.ukbiobank.ac.uk/	1	N/A	N/A
http://www.cags.org.ae/	Center for Arab Genomic Studies	United Arab Emirates	9770529	1000	0.000102349	N/A	1	1	1	0	N/A	N/A	N/A	N/A	Public	Sheikh Hamdan Bin Rashid Al Maktoum Award for Medical Sciences	N/A	1	http://www.cags.org.ae/ctga/	N/A	N/A	1	N/A	N/A	1	N/A	N/A
http://urugenomes.org/en/the-project/ https://en.snu.ac.kr/research/highlights?md=v&bbsidx=121064 http://www.urugenomes.org/index.php	Urugenome	Uruguay	3518552	80	2.27366e-05	N/A	1	1	N/A	N/A	1	N/A	1	1	Mixed	Macrogen, Banco Interamericano de Desarrollo, non-profits	N/A	1	Planned	N/A	N/A	N/A	N/A	N/A	N/A	1	N/A
https://allofus.nih.gov/	All of Us	USA	329242894	1000000	0.00303727	Reflects the population demographics (>18 years old, children later)	1	1	1	1	1	N/A	N/A	N/A	Mixed	Insurance companies	927	1	https://www.researchallofus.org/	1	1	1	1	https://allofus.nih.gov/funding-and-program-partners/biobank	1	1	1
https://genomes.vn/ https://www.vinmec.com/en/tin-tuc/hoat-dong-benh-vien/vinmec-announced-its-largest-vietnamese-genome-research-project/ https://e.vnexpress.net/news/news/vietnamese-conglomerate-to-spend-4-5mil-on-genome-sequencing-project-3850984.html	Research on the Vietnamese genome	Vietnam	96208984	1000	1.0394e-05	N/A	1	N/A	1	0	N/A	N/A	N/A	1	Private	Vinmec Healthcare system by Vingroup	4.5	1	https://genomes.vn/	N/A	N/A	1	N/A	N/A	1	1	N/A
