# Supplementary material for: How to design a national genomic project—a systematic review of active projects
Source: Hum Genomics. 2021 Mar 24;15:20. doi: 10.1186/s40246-021-00315-6 (PMC7988644; doi:10.1186/s40246-021-00315-6)
Supplement: Supplementary file 2 — Additional file 2: Table S2. Funding details of national genomic projects. [file 40246_2021_315_MOESM2_ESM.xlsx]

## Sheet: List1
Country	$USD M	Funding	Partner(s)
Slovenia	0.32	Public	Slovenian Research Agency (ARRS)
Vietnam	4.5	Private	Vinmec Healthcare system by Vingroup
Portugal	4.8	Public + EU	EU
New Zealand	5	Public	N/A
Estonia	5.9	Public	N/A
South Korea	15	Mixed	N/A
Denmark	15.1	Mixed	Innovation Fund Denmark, Bavarian Nordic, BGI-Europe
Poland	24.6	Public + EU	EU
Cyprus	38	Public	EU, Government of Cyprus and University of Cyprus
Finland	59	Mixed	Biobanks, research organisations, the Finnish Funding Agency for Innovation (Tekes), Parliament funded Sitra, international pharmaceutical companies: Abbvie; AstraZeneca; Biogen; Celgene; Genentech, a member of the Roche Group; Merck & Co., US; and Pfizer.
Switzerland	69	Mixed	The Personalized Health and Related Technologies (PHRT), Geneva
Saudi Arabia	80	Mixed	Thermo Fisher, King Abdulaziz City for Science and Technology (KACST)
Japan	90	Public	PMDA - Pharmaceuticals and Medical Devices Agency - Government agency
Thailand	141	Public	N/A
Singapore	150	Mixed	Macrogen, Medgenome, non-profits
UK	437	Mixed	Department of Health & Social Care, Companies through Discovery Forum
Australia	448	Mixed	National Health and Medical Research Council and the Medical Research Future Fund, state-government-funded genomics programs, Victorian state government (Melbourne Genomics Health Alliance), the New South Wales state government (Sydney Genomics Collaborative), the Queensland state government (Queensland Genomics Health Alliance), and the Australian Capital Territory government (Canberra Clinical …
France	799	Mixed	Public and private, to be determined
USA	927	Mixed	Insurance companies
Hong Kong	1200	Public	N/A
China	9200	Mixed	The National Genomics Data Center (NGDC), as part of Beijing Institute of Genomics (BIG), Chinese Academy of Sciences (CAS), is funded primarily by the Government and CAS
Armenia	N/A	Mixed	New Ventures Funds, Institute of Molecular Biology, private donors, charities, international grants
Bahrain	N/A	Public	N/A
Bangladesh	N/A	Public	N/A
Brazil	N/A	Public	N/A
Canada	N/A	Mixed	Canada genome enterprise, government, industry, non-profits, other federal and international organizations)
Chile	N/A	Mixed	CONACYT Mexico, the UK Research Councils (RCUK), and the Newton Fund
Czech Republic	N/A	Public	EU
Egypt	N/A	Public + EU	EU (Germany)
Iran	N/A	Public	N/A
Ireland	N/A	Private	WuXi NextCODE, Ireland Strategic Investment Fund
Latvia	N/A	Public	Public and EU
Malta	N/A	Public	N/A
Mexico	N/A	Mixed	CONACYT Mexico, the UK Research Councils (RCUK), and the Newton Fund, UK (University of Oxford, the Jenner Institute, Wellcome Trust’s WTCHG) and USA (Stanford University, University of Colorado)
Netherlands	N/A	Mixed	BGI HongKong, UMCG,LUMC, Erasmus MC, VU university and UMCU, LifeLines, The Leiden Longevity Study, The Netherlands Twin Registry (NTR), The Rotterdam studies, and The Genetic Research in Isolated Populations program, BBMRI-NL, Private partners: Pfizer
Qatar	N/A	Private	Qatar Fundation
Russia	N/A	Public	St. Petersburg State University
Taiwan	N/A	Mixed	Illumina
Turkey	N/A	Public + EU	EU
United Arab Emirates	N/A	Public	Sheikh Hamdan Bin Rashid Al Maktoum Award for Medical Sciences
Uruguay	N/A	Mixed	Macrogen, Banco Interamericano de Desarrollo, non-profits
