# Supplementary material for: How to design a national genomic project—a systematic review of active projects
Source: Hum Genomics. 2021 Mar 24;15:20. doi: 10.1186/s40246-021-00315-6 (PMC7988644; doi:10.1186/s40246-021-00315-6)
Supplement: Supplementary file 3 — Additional file 3: Table S3. Data sharing solutions of national genomic projects. [file 40246_2021_315_MOESM3_ESM.xlsx]

## Sheet: List2
Country	Data sharing technical solution	Type of access	Web adress
Latvia	database platform with various levels of access, DNA and data, available per request and pending approval of the Ethical committee	Restricted access for genomic and clinical data for scientific and commercial users, pending approval of the Ethical committee	http://biomed.lu.lv/en/about-us/related-organisations/lgdb/
South Korea	Public database	Public access for genomic pooled data	http://opengenome.net/Main_Page
United Arab Emirates	Public database	Public access for genomic pooled data	http://www.cags.org.ae/ctga/
Iran	Public database, GnomAd type	Public access for genomic pooled data	http://www.iranome.ir/
Netherlands	Public database	Public access for genomic pooled data	http://www.nlgenome.nl/?page_id=118
Finland	Public database, restricted access for linked clinical data for scientific and commercial users	Public access for genomic pooled data, restricted access for linked clinical data for scientific and commercial users	http://www.sisuproject.fi/
China	database platform with various levels of access	Public access for genomic pooled data	https://bigd.big.ac.cn/vcg/index.html
Brazil	database platform with various levels of access	Public access for genomic pooled data, access for scientific users of their own deposited data, restricted access for the use of limited data sets	https://bipmed.org/ourproducts/ https://bipmed.org/datasharing/ https://bipmed.org/beacon/
Singapore	Public database	Public access for genomic pooled data	https://browser.genomeasia100k.org/
Vietnam	Public database	Public access for genomic pooled data	https://genomes.vn/
Estonia	DNA and data, available per request and pending approval of the Ethical committee	Restricted access for genomic and clinical data for scientific and commercial users, pending approval of the Ethical committee	https://genomics.ut.ee/en/biobank.ee/data-access
Ireland	Private access for approved pharmaceutical/biotechnology companies and research groups	Restricted access for genomic and clinical data for scientific and commercial users	https://genuitysci.com/products/clinical-omics-datasets/
Japan	database platform with various levels of access	Public access for genomic pooled data, restricted access for linked clinical data for scientific and commercial users	https://mgend.med.kyoto-u.ac.jp/
Czech Republic	Excell table available for download	Public access for genomic pooled data	https://ncmg.cz/en/#my_anchor_database
Canada	Public database	Public access for genomic pooled data	https://personalgenomes.ca/data
Saudi Arabia	database platform with various levels of access	N/A	https://shgp.kacst.edu.sa/project.en.html
Switzerland	database platform with various levels of access	Public access for genomic pooled data, restricted access for linked clinical data for scientific and commercial users	https://sphn.ch/network/projects/biomedit/
Australia	database platform with various levels of access	Public access for genomic pooled data, restricted access for linked clinical data for scientific and commercial users	https://www.australiangenomics.org.au/resources/tools/variant-atlas/
Egypt	Public database	Public access for genomic pooled data	https://www.egyptian-genome.org/
UK	database platform with various levels of access	Restricted access for genomic and clinical data for scientific and commercial users	https://www.genomicsengland.co.uk/about-gecip/for-gecip-members/data-and-data-access/
Qatar	DNA and data, available per request and pending approval of the Ethical committee	Restricted access for genomic and clinical data for scientific and commercial users, pending approval of the Ethical committee	https://www.qatarbiobank.org.qa/search/search?q=database https://qatargenome.org.qa/
USA	database platform with various levels of access	Public access for genomic pooled data, restricted access for linked clinical data for scientific and commercial users	https://www.researchallofus.org/
Bahrain	planned	N/A
Chile	planned public database	Public access for genomic pooled data
Cyprus	planned	N/A
Denmark	planned DNA and data, available per request and pending approval of the Ethical committee	Restricted access for DNA, genomic and clinical data for scientific and commercial users, pending approval of the Ethical committee
France	planned DNA and data, available per request and pending approval of the Ethical committee	Restricted access for DNA, genomic and clinical data for scientific and commercial users, pending approval of the Ethical committee
Hong Kong	planned database platform with various levels of access	Restricted access for genomic and clinical data for scientific and commercial users
Mexico	planned public database	Public access for genomic pooled data
New Zealand	planned	N/A
Russia	planned public database	Public access for genomic pooled data
Slovenia	planned public database with various levels of access	Public access for genomic pooled data, restricted access for linked clinical data for scientific and commercial users
Taiwan	planned database platform with various levels of access	Restricted access for genomic and clinical data for scientific and commercial users
Thailand	planned	N/A
Turkey	planned	N/A
Uruguay	planned	N/A
Malta	planned public database	N/A
